# Supplementary material for: OsARF11 Promotes Growth, Meristem, Seed, and Vein Formation during Rice Plant Development
Source: Int J Mol Sci. 2021 Apr 15;22(8):4089. doi: 10.3390/ijms22084089 (PMC8071273; doi:10.3390/ijms22084089)
Supplement: Supplementary file 1 [file ijms-22-04089-s001.zip]

Archive with 1 entries (1 files):
- ijms-1158192-supplementary.pdf
